# Supplementary material for: Nanodroplet processing platform for deep and quantitative proteome profiling of 10–100 mammalian cells
Source: Nat Commun. 2018 Feb 28;9:882. doi: 10.1038/s41467-018-03367-w (PMC5830451; doi:10.1038/s41467-018-03367-w)
Supplement: Supplementary file 4 — Supplementary Dataset 1 [file 41467_2018_3367_MOESM4_ESM.xlsx]

## Sheet: Sig. proteins (with imputation)
Two-sample student's t-test with the Benjamini-Hochberg procedure for FDR control (missing data was imputed based on normal distribution assumption)
Ciriteria for significance: q-value (FDR) <2%; fold-change (log2): >1
Protein IDs	Protein names	Gene names	p-value	q-value	Differences (Log2 ratio (T1D/Ctrl))
O60825;P16118;Q16877;Q16875	6-phosphofructo-2-kinase/fructose-2,6-bisphosphatase 2;6-phosphofructo-2-kinase;Fructose-2,6-bisphosphatase	PFKFB2	1.45091e-11	3.56054e-08	-5.70997
Q9UDY2	Tight junction protein ZO-2	TJP2	9.70016e-11	1.19021e-07	2.82239
O95154	Aflatoxin B1 aldehyde reductase member 3	AKR7A3	2.28265e-09	9.33605e-07	-4.76387
Q8WW12	PEST proteolytic signal-containing nuclear protein	PCNP	1.90241e-09	9.33704e-07	2.74366
Q9UBQ0	Vacuolar protein sorting-associated protein 29	VPS29	1.8154e-09	1.11375e-06	2.62474
P47972	Neuronal pentraxin-2	NPTX2	3.43269e-09	1.2034e-06	-2.72681
P16403;P22492;Q02539	Histone H1.2	HIST1H1C	1.75917e-09	1.439e-06	1.14503
P68371;Q3ZCM7	Tubulin beta-4B chain	TUBB4B	5.79204e-09	1.77671e-06	-1.32747
P62328	Thymosin beta-4;Hematopoietic system regulatory peptide	TMSB4X	8.53659e-09	2.32764e-06	2.869
Q16777;Q6FI13	Histone H2A type 2-C;Histone H2A type 2-A	HIST2H2AC;HIST2H2AA3	1.10933e-08	2.47481e-06	-7.01648
Q29974;P04229;Q30167;Q30134;Q9GIY3;P13762	HLA class II histocompatibility antigen, DRB1-16 beta chain;HLA class II histocompatibility antigen, DRB1-1 beta chain;HLA class II histocompatibility antigen, DRB1-10 beta chain;HLA class II histocompatibility antigen, DRB1-8 beta chain	HLA-DRB1	1.22179e-08	2.49856e-06	3.26646
P08238;Q58FF7;Q58FF6;Q58FG1	Heat shock protein HSP 90-beta	HSP90AB1	1.10014e-08	2.69974e-06	-1.32118
P62937;P0DN26;A0A0B4J2A2;A0A075B759;Q9Y536;F5H284;P0DN37	Peptidyl-prolyl cis-trans isomerase A;Peptidyl-prolyl cis-trans isomerase A, N-terminally processed	PPIA	4.88894e-08	7.9983e-06	-1.13431
P16444	Dipeptidase 1	DPEP1	4.26921e-08	8.05896e-06	3.39466
A0AVT1	Ubiquitin-like modifier-activating enzyme 6	UBA6	5.41056e-08	8.29845e-06	-1.34351
P02792	Ferritin light chain	FTL	5.842e-08	8.4331e-06	-3.71661
Q9NUP9;O14910;Q9HAP6	Protein lin-7 homolog C;Protein lin-7 homolog A	LIN7C;LIN7A	4.84532e-08	8.49315e-06	-1.03663
Q8TF65	PDZ domain-containing protein GIPC2	GIPC2	6.5351e-08	8.90952e-06	-2.89661
Q01469	Fatty acid-binding protein, epidermal	FABP5	1.0658e-07	1.30773e-05	3.27126
P51659	Peroxisomal multifunctional enzyme type 2;(3R)-hydroxyacyl-CoA dehydrogenase;Enoyl-CoA hydratase 2	HSD17B4	1.18157e-07	1.38075e-05	-1.28452
O60547	GDP-mannose 4,6 dehydratase	GMDS	1.52226e-07	1.62419e-05	2.11061
Q9NXV6	CDKN2A-interacting protein	CDKN2AIP	3.23525e-07	2.83547e-05	1.73453
Q63HM9	PI-PLC X domain-containing protein 3	PLCXD3	3.13204e-07	2.84667e-05	-2.40973
Q15370	Transcription elongation factor B polypeptide 2	TCEB2	3.02984e-07	2.85971e-05	1.96065
P11498	Pyruvate carboxylase, mitochondrial	PC	4.5052e-07	3.35023e-05	-1.98137
Q14112	Nidogen-2	NID2	4.44934e-07	3.52216e-05	1.00065
P02794	Ferritin heavy chain;Ferritin heavy chain, N-terminally processed	FTH1	4.96309e-07	3.58218e-05	-2.06574
Q16836	Hydroxyacyl-coenzyme A dehydrogenase, mitochondrial	HADH	4.42624e-07	3.62066e-05	-3.54213
P08861	Chymotrypsin-like elastase family member 3B	CELA3B	4.30511e-07	3.64301e-05	-2.72469
Q14978	Nucleolar and coiled-body phosphoprotein 1	NOLC1	5.20615e-07	3.65025e-05	2.294
P13798	Acylamino-acid-releasing enzyme	APEH	6.5683e-07	4.47739e-05	-2.7035
Q16881	Thioredoxin reductase 1, cytoplasmic	TXNRD1	7.63246e-07	5.06218e-05	-1.8631
P01308;F8WCM5	Insulin;Insulin B chain;Insulin A chain;Insulin, isoform 2	INS;INS-IGF2	8.33413e-07	5.24409e-05	-9.72878
Q8WWM7	Ataxin-2-like protein	ATXN2L	1.01676e-06	6.08566e-05	1.74932
P54687	Branched-chain-amino-acid aminotransferase, cytosolic	BCAT1	9.94224e-07	6.09957e-05	-2.49853
P48304	Lithostathine-1-beta	REG1B	1.09058e-06	6.37209e-05	4.3373
O43488	Aflatoxin B1 aldehyde reductase member 2	AKR7A2	1.13624e-06	6.4845e-05	-3.27277
Q13822	Ectonucleotide pyrophosphatase/phosphodiesterase family member 2	ENPP2	1.38122e-06	7.21171e-05	-2.31817
P31153	S-adenosylmethionine synthase isoform type-2	MAT2A	1.32509e-06	7.22615e-05	-1.34759
Q9Y2W1	Thyroid hormone receptor-associated protein 3	THRAP3	1.41403e-06	7.22923e-05	1.47857
P30508;Q29960;Q07000;P30510;P30504;P30505;P30501;P04222;Q95604;Q9TNN7	HLA class I histocompatibility antigen, Cw-12 alpha chain;HLA class I histocompatibility antigen, Cw-16 alpha chain;HLA class I histocompatibility antigen, Cw-15 alpha chain;HLA class I histocompatibility antigen, Cw-14 alpha chain;HLA class I histocompatibility antigen, Cw-4 alpha chain;HLA class I histocompatibility antigen, Cw-8 alpha chain;HLA class I histocompatibility antigen, Cw-2 alpha ch…	HLA-C	1.357e-06	7.23928e-05	1.8926
P30711;P0CG29	Glutathione S-transferase theta-1	GSTT1	1.50342e-06	7.52935e-05	2.66866
A6NMZ7	Collagen alpha-6(VI) chain	COL6A6	1.53427e-06	7.53018e-05	5.0331
O75323	Protein NipSnap homolog 2	GBAS	1.59003e-06	7.65084e-05	3.24912
P06870	Kallikrein-1	KLK1	1.7159e-06	7.94492e-05	-2.97762
P28288	ATP-binding cassette sub-family D member 3	ABCD3	1.69603e-06	8.00396e-05	-2.17381
Q9Y5Z4	Heme-binding protein 2	HEBP2	1.89952e-06	8.17793e-05	-2.0866
O14949	Cytochrome b-c1 complex subunit 8	UQCRQ	2.16043e-06	9.14085e-05	-2.64457
Q5TZA2;Q8IVE0	Rootletin	CROCC	2.49418e-06	0.000103741	3.82425
Q9UKV3	Apoptotic chromatin condensation inducer in the nucleus	ACIN1	2.7933e-06	0.000114246	2.93784
Q13123	Protein Red	IK	2.98503e-06	0.00011815	2.03253
Q6P996;Q6P474	Pyridoxal-dependent decarboxylase domain-containing protein 1	PDXDC1	3.03656e-06	0.000118281	-1.22485
O75340	Programmed cell death protein 6	PDCD6	3.15527e-06	0.000120985	2.6622
P53396	ATP-citrate synthase	ACLY	3.41165e-06	0.000126851	-1.46769
Q14019	Coactosin-like protein	COTL1	3.59459e-06	0.000129723	1.94833
P14314	Glucosidase 2 subunit beta	PRKCSH	4.34781e-06	0.000148188	-1.00817
Q9NQX3	Gephyrin;Molybdopterin adenylyltransferase;Molybdopterin molybdenumtransferase	GPHN	4.2895e-06	0.000148259	2.3399
O95810	Serum deprivation-response protein	SDPR	4.25568e-06	0.000149192	3.3444
P31150	Rab GDP dissociation inhibitor alpha	GDI1	4.65382e-06	0.000154331	-1.41177
Q96EY1	DnaJ homolog subfamily A member 3, mitochondrial	DNAJA3	5.19401e-06	0.000167712	-1.66705
O15145	Actin-related protein 2/3 complex subunit 3	ARPC3	5.64406e-06	0.000179877	-1.18718
P02751	Fibronectin;Anastellin;Ugl-Y1;Ugl-Y2;Ugl-Y3	FN1	5.82724e-06	0.000181013	-3.46817
Q7Z5L9	Interferon regulatory factor 2-binding protein 2	IRF2BP2	5.99863e-06	0.000184008	2.19811
Q08380	Galectin-3-binding protein	LGALS3BP	6.27032e-06	0.00018539	-2.7138
Q9NYF8	Bcl-2-associated transcription factor 1	BCLAF1	6.13307e-06	0.000185809	3.12876
P19623	Spermidine synthase	SRM	6.21214e-06	0.00018591	-1.67609
Q6GMV3	Putative peptidyl-tRNA hydrolase PTRHD1	PTRHD1	8.08294e-06	0.000225404	2.53547
P15085	Carboxypeptidase A1	CPA1	8.033e-06	0.000226586	-1.90878
P40616	ADP-ribosylation factor-like protein 1	ARL1	8.22395e-06	0.000226759	-2.38422
P08572	Collagen alpha-2(IV) chain;Canstatin	COL4A2	9.07435e-06	0.000244708	1.52387
P27816	Microtubule-associated protein 4	MAP4	9.22213e-06	0.00024599	1.28704
Q9UFN0	Protein NipSnap homolog 3A	NIPSNAP3A	9.6349e-06	0.000254237	-2.15275
P67809;Q9Y2T7	Nuclease-sensitive element-binding protein 1	YBX1	1.03754e-05	0.000265221	1.01942
P42677	40S ribosomal protein S27	RPS27	1.1667e-05	0.000292151	2.47375
Q8IZQ5	Selenoprotein H	SELH	1.26453e-05	0.000310316	1.81301
P01033	Metalloproteinase inhibitor 1	TIMP1	1.47816e-05	0.00035915	-2.17796
Q9NX24	H/ACA ribonucleoprotein complex subunit 2	NHP2	1.58811e-05	0.000378371	2.70371
Q13243	Serine/arginine-rich splicing factor 5	SRSF5	1.58152e-05	0.000380495	1.91359
O94875	Sorbin and SH3 domain-containing protein 2	SORBS2	1.77205e-05	0.000410247	1.00788
P82979	SAP domain-containing ribonucleoprotein	SARNP	1.82412e-05	0.000418355	2.24954
Q9NP81	Serine--tRNA ligase, mitochondrial	SARS2	1.90145e-05	0.000432051	1.71667
Q16186	Proteasomal ubiquitin receptor ADRM1	ADRM1	1.945e-05	0.000433913	2.33016
P00966	Argininosuccinate synthase	ASS1	1.93741e-05	0.000436184	1.73191
Q14254	Flotillin-2	FLOT2	2.1616e-05	0.000473622	1.26732
Q13595	Transformer-2 protein homolog alpha	TRA2A	2.20606e-05	0.000474883	-1.72802
P14550	Alcohol dehydrogenase [NADP(+)]	AKR1A1	2.19798e-05	0.000477331	-1.0392
P04118	Colipase	CLPS	2.35777e-05	0.000503128	-2.63244
P14174	Macrophage migration inhibitory factor	MIF	2.47187e-05	0.000514065	-1.55124
P00492	Hypoxanthine-guanine phosphoribosyltransferase	HPRT1	2.55656e-05	0.000522816	-2.18087
Q14749	Glycine N-methyltransferase	GNMT	2.95998e-05	0.00058579	-1.54517
P62263	40S ribosomal protein S14	RPS14	3.03742e-05	0.000596306	1.09979
Q9NWH9	SAFB-like transcription modulator	SLTM	3.11135e-05	0.000605973	2.39733
P37198	Nuclear pore glycoprotein p62	NUP62	3.19069e-05	0.000606972	1.32593
Q9UHB6	LIM domain and actin-binding protein 1	LIMA1	3.16784e-05	0.000607335	2.07766
Q13442	28 kDa heat- and acid-stable phosphoprotein	PDAP1	3.15354e-05	0.000609353	1.0398
O75976	Carboxypeptidase D	CPD	3.36896e-05	0.000635955	-1.27525
Q7RTS1	Class A basic helix-loop-helix protein 15	BHLHA15	3.51973e-05	0.00065435	2.18525
P04004;CON__Q3ZBS7	Vitronectin;Vitronectin V65 subunit;Vitronectin V10 subunit;Somatomedin-B	VTN	3.72062e-05	0.000686497	1.92965
O43395	U4/U6 small nuclear ribonucleoprotein Prp3	PRPF3	3.84069e-05	0.000693019	1.26978
P29120	Neuroendocrine convertase 1	PCSK1	3.81619e-05	0.000693699	-3.68988
O43813	LanC-like protein 1	LANCL1	3.88063e-05	0.000695115	-1.55775
Q13428	Treacle protein	TCOF1	4.14709e-05	0.000737462	1.9301
Q9HCC0	Methylcrotonoyl-CoA carboxylase beta chain, mitochondrial	MCCC2	4.21951e-05	0.00074494	-1.03531
Q9UQ35	Serine/arginine repetitive matrix protein 2	SRRM2	4.25998e-05	0.000746713	2.91299
P20336	Ras-related protein Rab-3A	RAB3A	4.41054e-05	0.000756886	-2.38835
P22694;P17612;P22612	cAMP-dependent protein kinase catalytic subunit beta;cAMP-dependent protein kinase catalytic subunit alpha;cAMP-dependent protein kinase catalytic subunit gamma	PRKACB;PRKACA;PRKACG	4.6923e-05	0.000788692	-2.23375
Q15843	NEDD8	NEDD8	4.90432e-05	0.000813189	2.4667
P38159;O75526;Q8N7X1	RNA-binding motif protein, X chromosome;RNA-binding motif protein, X chromosome, N-terminally processed	RBMX	5.38149e-05	0.000886321	1.33308
O60832	H/ACA ribonucleoprotein complex subunit 4	DKC1	6.02238e-05	0.000978736	1.13019
P27635;Q96L21	60S ribosomal protein L10	RPL10	6.28908e-05	0.00101535	-1.08773
Q99747	Gamma-soluble NSF attachment protein	NAPG	7.10441e-05	0.00113209	1.4084
P09093	Chymotrypsin-like elastase family member 3A	CELA3A	7.83059e-05	0.00121622	-2.09671
Q96PK6	RNA-binding protein 14	RBM14	8.62742e-05	0.00129096	1.92444
Q9BRP8	Partner of Y14 and mago	WIBG	8.59002e-05	0.00129325	1.95859
Q9NVH1	DnaJ homolog subfamily C member 11	DNAJC11	9.27117e-05	0.00137057	-1.59086
P10253	Lysosomal alpha-glucosidase;76 kDa lysosomal alpha-glucosidase;70 kDa lysosomal alpha-glucosidase	GAA	9.70998e-05	0.00141835	-2.42803
P35237	Serpin B6	SERPINB6	0.000105046	0.00149873	-1.14268
Q8NI22	Multiple coagulation factor deficiency protein 2	MCFD2	0.000104948	0.0015061	2.77821
Q9UKX7	Nuclear pore complex protein Nup50	NUP50	0.000110151	0.00152718	1.58876
Q9NY33	Dipeptidyl peptidase 3	DPP3	0.000120551	0.00165269	-1.77018
P49750	YLP motif-containing protein 1	YLPM1	0.000125097	0.00168675	2.08952
Q9UII2	ATPase inhibitor, mitochondrial	ATPIF1	0.000126263	0.00169316	3.12293
Q05639	Elongation factor 1-alpha 2	EEF1A2	0.000140542	0.00184434	-3.59014
Q96A26	Protein FAM162A	FAM162A	0.000145274	0.00185678	-3.11794
Q8IX01	SURP and G-patch domain-containing protein 2	SUGP2	0.000143381	0.00186167	1.5909
P17538	Chymotrypsinogen B;Chymotrypsin B chain A;Chymotrypsin B chain B;Chymotrypsin B chain C	CTRB1	0.000146443	0.00186202	-5.16436
P62280	40S ribosomal protein S11	RPS11	0.000145164	0.00186509	1.19485
P39059	Collagen alpha-1(XV) chain;Restin;Restin-2;Restin-3;Restin-4	COL15A1	0.000155608	0.00195826	-2.45179
Q9Y3B3	Transmembrane emp24 domain-containing protein 7	TMED7	0.000155015	0.00196085	-1.34935
P49327	Fatty acid synthase;[Acyl-carrier-protein] S-acetyltransferase;[Acyl-carrier-protein] S-malonyltransferase;3-oxoacyl-[acyl-carrier-protein] synthase;3-oxoacyl-[acyl-carrier-protein] reductase;3-hydroxyacyl-[acyl-carrier-protein] dehydratase;Enoyl-[acyl-carrier-protein] reductase;Oleoyl-[acyl-carrier-protein] hydrolase	FASN	0.000164185	0.00204523	-1.19301
P22748	Carbonic anhydrase 4	CA4	0.000171202	0.00212186	2.13616
Q99735	Microsomal glutathione S-transferase 2	MGST2	0.000174542	0.00214163	-1.94999
P41180	Extracellular calcium-sensing receptor	CASR	0.000179867	0.00219599	-1.69935
Q8TCJ2	Dolichyl-diphosphooligosaccharide--protein glycosyltransferase subunit STT3B	STT3B	0.000187561	0.00227858	-2.11093
P29966	Myristoylated alanine-rich C-kinase substrate	MARCKS	0.00019197	0.00230929	2.55205
P16949	Stathmin	STMN1	0.000194512	0.00231714	1.7237
Q9BSD7	Cancer-related nucleoside-triphosphatase	NTPCR	0.000203703	0.0024033	-1.4784
Q8TF71	Monocarboxylate transporter 10	SLC16A10	0.000208929	0.00245317	2.29432
P55209	Nucleosome assembly protein 1-like 1	NAP1L1	0.000212144	0.0024673	-2.18215
P14324	Farnesyl pyrophosphate synthase	FDPS	0.000217758	0.00252065	-1.91878
Q5JTV8	Torsin-1A-interacting protein 1	TOR1AIP1	0.000220167	0.00253657	1.03825
O15042	U2 snRNP-associated SURP motif-containing protein	U2SURP	0.000233412	0.0026396	1.50292
P55268	Laminin subunit beta-2	LAMB2	0.000232515	0.00264163	2.08471
Q99584	Protein S100-A13	S100A13	0.000232278	0.00265121	1.75747
Q14247	Src substrate cortactin	CTTN	0.000231368	0.00265316	1.51278
Q8NBJ4	Golgi membrane protein 1	GOLM1	0.000236782	0.00266543	1.62103
P05114	Non-histone chromosomal protein HMG-14	HMGN1	0.000240701	0.00268491	2.99587
O15260	Surfeit locus protein 4	SURF4	0.000252336	0.00276443	-2.38664
P04066	Tissue alpha-L-fucosidase	FUCA1	0.000254941	0.00278056	-1.97628
P42224	Signal transducer and activator of transcription 1-alpha/beta	STAT1	0.000259299	0.00281558	1.75755
Q15124	Phosphoglucomutase-like protein 5	PGM5	0.000268436	0.00288922	1.51822
P09104	Gamma-enolase	ENO2	0.000274833	0.00293235	-2.75355
O60504	Vinexin	SORBS3	0.000295935	0.00311684	1.59847
O94906	Pre-mRNA-processing factor 6	PRPF6	0.000306834	0.00321783	1.46825
Q8NFU3	Thiosulfate sulfurtransferase/rhodanese-like domain-containing protein 1	TSTD1	0.000333823	0.00344202	3.24176
Q9UHD8	Septin-9	SEPT9	0.000353425	0.00361377	1.52604
P02743	Serum amyloid P-component;Serum amyloid P-component(1-203)	APCS	0.000358182	0.0036172	2.22957
Q96E17	Ras-related protein Rab-3C	RAB3C	0.000357059	0.00362076	-1.9344
P30046;A6NHG4	D-dopachrome decarboxylase;D-dopachrome decarboxylase-like protein	DDT;DDTL	0.000402238	0.00401257	-2.4188
P58546	Myotrophin	MTPN	0.000400832	0.00401486	-2.15222
Q9Y276	Mitochondrial chaperone BCS1	BCS1L	0.000400723	0.00403023	-1.44691
Q9NRN7	L-aminoadipate-semialdehyde dehydrogenase-phosphopantetheinyl transferase	AASDHPPT	0.000410769	0.00406462	-1.16741
Q13308	Inactive tyrosine-protein kinase 7	PTK7	0.000409306	0.00406654	1.61042
O00445	Synaptotagmin-5	SYT5	0.000418024	0.00408698	2.52603
Q13573	SNW domain-containing protein 1	SNW1	0.000427646	0.004148	1.6941
Q04446	1,4-alpha-glucan-branching enzyme	GBE1	0.000440459	0.00425546	-1.83926
P00488	Coagulation factor XIII A chain	F13A1	0.000449673	0.00429377	2.20919
P50213	Isocitrate dehydrogenase [NAD] subunit alpha, mitochondrial	IDH3A	0.000467231	0.00440995	-1.23044
P26232	Catenin alpha-2	CTNNA2	0.00048563	0.00453131	-1.43626
P18031	Tyrosine-protein phosphatase non-receptor type 1	PTPN1	0.00050263	0.00465454	-1.57421
P07741	Adenine phosphoribosyltransferase	APRT	0.00051526	0.00473576	-1.88405
Q93084	Sarcoplasmic/endoplasmic reticulum calcium ATPase 3	ATP2A3	0.000557416	0.00506629	-1.8862
P21266;P46439	Glutathione S-transferase Mu 3	GSTM3	0.000568007	0.00512459	-1.93102
Q96KR1	Zinc finger RNA-binding protein	ZFR	0.00057282	0.0051303	1.40395
Q6WCQ1	Myosin phosphatase Rho-interacting protein	MPRIP	0.000585388	0.00518607	1.8445
Q9Y2T3	Guanine deaminase	GDA	0.000597011	0.00523238	-1.71404
P27695	DNA-(apurinic or apyrimidinic site) lyase;DNA-(apurinic or apyrimidinic site) lyase, mitochondrial	APEX1	0.00063196	0.00549939	2.30483
Q9UI09	NADH dehydrogenase [ubiquinone] 1 alpha subcomplex subunit 12	NDUFA12	0.000651554	0.0055906	-2.00358
Q96I25	Splicing factor 45	RBM17	0.000651202	0.00560719	1.36356
P18583	Protein SON	SON	0.000660053	0.0056242	1.22461
Q9NT62	Ubiquitin-like-conjugating enzyme ATG3	ATG3	0.000665977	0.00563555	-1.21572
O14974;O60237	Protein phosphatase 1 regulatory subunit 12A	PPP1R12A	0.000679735	0.00565448	1.95487
Q10471	Polypeptide N-acetylgalactosaminyltransferase 2;Polypeptide N-acetylgalactosaminyltransferase 2 soluble form	GALNT2	0.000676427	0.00566536	1.58295
P24539	ATP synthase F(0) complex subunit B1, mitochondrial	ATP5F1	0.000679274	0.00566986	-1.13872
P30685;P30491;P30464;Q29940;P30484;P30495;P30493;P30466;P30490;P18464;P18465;P10319;P30498	HLA class I histocompatibility antigen, B-35 alpha chain;HLA class I histocompatibility antigen, B-53 alpha chain;HLA class I histocompatibility antigen, B-15 alpha chain;HLA class I histocompatibility antigen, B-59 alpha chain;HLA class I histocompatibility antigen, B-46 alpha chain;HLA class I histocompatibility antigen, B-56 alpha chain;HLA class I histocompatibility antigen, B-55 alpha chain;…	HLA-B	0.000672574	0.00567181	1.64571
O75874	Isocitrate dehydrogenase [NADP] cytoplasmic	IDH1	0.000697762	0.00576534	-1.19659
O75923	Dysferlin	DYSF	0.000716916	0.00590373	1.36322
Q05682	Caldesmon	CALD1	0.000731564	0.0060042	1.14874
Q99598	Translin-associated protein X	TSNAX	0.000755948	0.00616311	-1.37846
P04040	Catalase	CAT	0.000774272	0.0062916	1.12853
P42025	Beta-centractin	ACTR1B	0.000780368	0.00632021	-1.16944
P13591	Neural cell adhesion molecule 1	NCAM1	0.000786676	0.00632952	1.78825
O00330	Pyruvate dehydrogenase protein X component, mitochondrial	PDHX	0.000785638	0.00634196	1.42727
Q13505	Metaxin-1	MTX1	0.000792419	0.00635489	1.21503
O43491	Band 4.1-like protein 2	EPB41L2	0.000800664	0.00640009	1.47039
P10599	Thioredoxin	TXN	0.00080477	0.00641203	1.25346
P01903;P01906	HLA class II histocompatibility antigen, DR alpha chain	HLA-DRA	0.000879859	0.00692043	1.70827
Q6UXV4	MICOS complex subunit MIC27	APOOL	0.000885074	0.00693921	-1.24034
Q13510	Acid ceramidase;Acid ceramidase subunit alpha;Acid ceramidase subunit beta	ASAH1	0.000913805	0.00709645	-1.78779
Q2TAY7	WD40 repeat-containing protein SMU1;WD40 repeat-containing protein SMU1, N-terminally processed	SMU1	0.000932586	0.00721945	1.57772
Q13148	TAR DNA-binding protein 43	TARDBP	0.000979172	0.00748564	1.2303
Q9Y394	Dehydrogenase/reductase SDR family member 7	DHRS7	0.00099116	0.00755375	-2.18208
P30085	UMP-CMP kinase	CMPK1	0.00100088	0.00758074	-1.40112
Q7Z3B1	Neuronal growth regulator 1	NEGR1	0.00104397	0.00788276	1.31222
Q9Y6A9	Signal peptidase complex subunit 1	SPCS1	0.00105713	0.00795769	3.36089
Q9BW30	Tubulin polymerization-promoting protein family member 3	TPPP3	0.00106258	0.00797423	1.50058
P0CG06;P0CG05;P0CG04;P0CF74;A0M8Q6;B9A064	Ig lambda-3 chain C regions;Ig lambda-2 chain C regions;Ig lambda-1 chain C regions;Ig lambda-6 chain C region;Ig lambda-7 chain C region;Immunoglobulin lambda-like polypeptide 5	IGLC3;IGLC2;IGLC1;IGLC6;IGLC7;IGLL5	0.00106991	0.00800473	2.58731
Q9Y263	Phospholipase A-2-activating protein	PLAA	0.00108603	0.0081007	-1.22141
Q9GZZ9	Ubiquitin-like modifier-activating enzyme 5	UBA5	0.00111325	0.00825349	-1.29228
Q13554;Q13555	Calcium/calmodulin-dependent protein kinase type II subunit beta;Calcium/calmodulin-dependent protein kinase type II subunit gamma	CAMK2B;CAMK2G	0.00112813	0.00828868	-1.32934
Q6GPI1	Chymotrypsinogen B2;Chymotrypsin B2 chain A;Chymotrypsin B2 chain B;Chymotrypsin B2 chain C	CTRB2	0.00112442	0.00831122	-1.33109
Q9BX97	Plasmalemma vesicle-associated protein	PLVAP	0.00118201	0.00855652	2.78555
O76024	Wolframin	WFS1	0.00126198	0.00900263	1.85372
P15954	Cytochrome c oxidase subunit 7C, mitochondrial	COX7C	0.00127283	0.00902754	2.89177
Q9H1C7	Cysteine-rich and transmembrane domain-containing protein 1	CYSTM1	0.00127066	0.00903829	1.66001
O60216;Q9H4I0	Double-strand-break repair protein rad21 homolog	RAD21	0.00131158	0.00927554	1.40656
Q9Y3A5	Ribosome maturation protein SBDS	SBDS	0.00135602	0.00953486	1.04079
P35658	Nuclear pore complex protein Nup214	NUP214	0.00137613	0.00964861	1.48475
O75955	Flotillin-1	FLOT1	0.00144006	0.00998276	1.17153
Q9Y3U8	60S ribosomal protein L36	RPL36	0.00147426	0.0101911	-1.01162
Q53TN4	Cytochrome b reductase 1	CYBRD1	0.00150561	0.0103206	1.34332
O14548	Cytochrome c oxidase subunit 7A-related protein, mitochondrial	COX7A2L	0.0015149	0.0103266	1.52728
O96008	Mitochondrial import receptor subunit TOM40 homolog	TOMM40	0.00150237	0.0103272	-1.26384
P53365	Arfaptin-2	ARFIP2	0.00154273	0.0103722	1.34881
Q7Z4V5	Hepatoma-derived growth factor-related protein 2	HDGFRP2	0.00154074	0.0103873	2.06294
Q9Y2W2	WW domain-binding protein 11	WBP11	0.00153684	0.0103895	1.2376
Q9NUJ1	Mycophenolic acid acyl-glucuronide esterase, mitochondrial	ABHD10	0.001536	0.0104125	-1.62575
Q9HBL0	Tensin-1	TNS1	0.00157317	0.0104907	1.01979
Q96KC8	DnaJ homolog subfamily C member 1	DNAJC1	0.00158861	0.0105649	1.72002
P16989	Y-box-binding protein 3	YBX3	0.00160122	0.01062	2.16896
O14967	Calmegin	CLGN	0.00160578	0.0106215	-1.18866
P16219	Short-chain specific acyl-CoA dehydrogenase, mitochondrial	ACADS	0.00163849	0.0107797	-1.40949
O94925	Glutaminase kidney isoform, mitochondrial	GLS	0.00169892	0.0110004	1.02176
P49591	Serine--tRNA ligase, cytoplasmic	SARS	0.00169171	0.0110118	-1.02839
P00441	Superoxide dismutase [Cu-Zn]	SOD1	0.0016977	0.0110216	1.57098
P27361	Mitogen-activated protein kinase 3	MAPK3	0.00168909	0.011024	1.19779
Q13938	Calcyphosin	CAPS	0.00171922	0.0111026	-1.57677
P48637	Glutathione synthetase	GSS	0.00173481	0.0111738	-1.7387
P33240	Cleavage stimulation factor subunit 2	CSTF2	0.00174772	0.0111982	1.47705
Q9H098	Protein FAM107B	FAM107B	0.00174422	0.011205	1.17766
Q12996	Cleavage stimulation factor subunit 3	CSTF3	0.00181079	0.0114824	1.26488
Q7Z3B4	Nucleoporin p54	NUP54	0.00182671	0.0115535	1.12641
P02671	Fibrinogen alpha chain;Fibrinopeptide A;Fibrinogen alpha chain	FGA	0.00191532	0.0119903	1.78657
Q9Y5S9	RNA-binding protein 8A	RBM8A	0.00191048	0.0119906	1.68009
Q14151	Scaffold attachment factor B2	SAFB2	0.00204787	0.012755	1.68343
Q7L775	EPM2A-interacting protein 1	EPM2AIP1	0.00206531	0.0127986	-1.11095
P16401	Histone H1.5	HIST1H1B	0.00207834	0.012847	1.86937
O95182	NADH dehydrogenase [ubiquinone] 1 alpha subcomplex subunit 7	NDUFA7	0.00211822	0.0130278	2.22039
P47914	60S ribosomal protein L29	RPL29	0.00215988	0.0132509	2.61232
P18669;P15259;Q8N0Y7	Phosphoglycerate mutase 1;Phosphoglycerate mutase 2;Probable phosphoglycerate mutase 4	PGAM1;PGAM2;PGAM4	0.00218905	0.013363	-2.35957
Q14244	Ensconsin	MAP7	0.00220353	0.013418	1.55399
Q53FA7	Quinone oxidoreductase PIG3	TP53I3	0.00223813	0.013528	-1.31142
Q92614	Unconventional myosin-XVIIIa	MYO18A	0.00227968	0.0136781	1.44717
Q9H0N5	Pterin-4-alpha-carbinolamine dehydratase 2	PCBD2	0.00230537	0.0137985	1.39184
O60762	Dolichol-phosphate mannosyltransferase subunit 1	DPM1	0.00232063	0.013856	1.92138
Q96FJ2	Dynein light chain 2, cytoplasmic	DYNLL2	0.00238868	0.0141249	-2.43235
P30405	Peptidyl-prolyl cis-trans isomerase F, mitochondrial	PPIF	0.00240462	0.014185	2.03102
P56470	Galectin-4	LGALS4	0.00246189	0.0143845	-1.78883
P49458	Signal recognition particle 9 kDa protein	SRP9	0.00247593	0.0144321	-1.89093
Q9Y697	Cysteine desulfurase, mitochondrial	NFS1	0.00259868	0.0151118	-1.20169
P08579	U2 small nuclear ribonucleoprotein B	SNRPB2	0.00261967	0.0151978	1.74273
Q7KZI7	Serine/threonine-protein kinase MARK2	MARK2	0.00262696	0.0152042	1.31383
P01876;P01877	Ig alpha-1 chain C region;Ig alpha-2 chain C region	IGHA1;IGHA2	0.00265163	0.0152749	1.75809
Q15661;P20231;Q9BZJ3	Tryptase alpha/beta-1;Tryptase beta-2	TPSAB1;TPSB2	0.00267039	0.0153111	-4.28381
Q09161	Nuclear cap-binding protein subunit 1	NCBP1	0.00268122	0.0153373	-1.53095
P05976;P08590	Myosin light chain 1/3, skeletal muscle isoform;Myosin light chain 3	MYL1;MYL3	0.00268892	0.0153456	-2.59442
Q10589	Bone marrow stromal antigen 2	BST2	0.00273789	0.0154811	1.15331
Q96CN7	Isochorismatase domain-containing protein 1	ISOC1	0.00273311	0.0154898	-1.36656
Q15427	Splicing factor 3B subunit 4	SF3B4	0.00273254	0.0155223	2.0128
Q8NFP9	Neurobeachin	NBEA	0.00275954	0.0155676	-1.31123
P49792	E3 SUMO-protein ligase RanBP2	RANBP2	0.00287091	0.0161217	1.02475
Q96C86	m7GpppX diphosphatase	DCPS	0.00292883	0.0164094	-1.01787
P61769	Beta-2-microglobulin;Beta-2-microglobulin form pI 5.3	B2M	0.00299297	0.016505	3.0694
O95671	N-acetylserotonin O-methyltransferase-like protein	ASMTL	0.00296297	0.0165253	-1.22291
P19961;P04745;CON__Q3MHH8	Alpha-amylase 2B;Alpha-amylase 1	AMY2B;AMY1A	0.00298499	0.0165354	-2.48067
P09497	Clathrin light chain B	CLTB	0.00295992	0.0165459	1.86838
Q8NCA5	Protein FAM98A	FAM98A	0.0029817	0.0165545	-1.02084
Q16513	Serine/threonine-protein kinase N2	PKN2	0.00301073	0.0165658	2.93363
O60704	Protein-tyrosine sulfotransferase 2	TPST2	0.00307049	0.0168568	-1.18223
P00403	Cytochrome c oxidase subunit 2	MT-CO2	0.00308044	0.0168737	-1.0751
Q9GZR7	ATP-dependent RNA helicase DDX24	DDX24	0.00311103	0.0169655	1.37064
P23193	Transcription elongation factor A protein 1	TCEA1	0.00314701	0.017048	1.433
Q9Y3C6	Peptidyl-prolyl cis-trans isomerase-like 1	PPIL1	0.00315448	0.0170509	1.66128
Q9UBC2	Epidermal growth factor receptor substrate 15-like 1	EPS15L1	0.00319307	0.0172215	1.23433
Q08722	Leukocyte surface antigen CD47	CD47	0.00323546	0.0173359	1.98768
Q96P16	Regulation of nuclear pre-mRNA domain-containing protein 1A	RPRD1A	0.00326327	0.0174468	1.13898
Q14195	Dihydropyrimidinase-related protein 3	DPYSL3	0.0032738	0.017465	1.32994
Q9NVI7;Q5T2N8	ATPase family AAA domain-containing protein 3A	ATAD3A	0.00330665	0.0175639	-1.36203
Q9NVT9	Armadillo repeat-containing protein 1	ARMC1	0.0033743	0.0177694	1.59853
Q5H9L2;Q6IPX3	Transcription elongation factor A protein-like 5;Transcription elongation factor A protein-like 6	TCEAL5;TCEAL6	0.00336657	0.0178051	1.47719
Q6UW02	Cytochrome P450 20A1	CYP20A1	0.00338963	0.0178119	1.00635
Q15417	Calponin-3	CNN3	0.00342587	0.0179638	1.66341
Q15631	Translin	TSN	0.0034792	0.0182046	-1.06256
O00764	Pyridoxal kinase	PDXK	0.00353008	0.0183924	-1.06607
Q13885	Tubulin beta-2A chain	TUBB2A	0.00356429	0.0185313	-1.929
Q9HCD5	Nuclear receptor coactivator 5	NCOA5	0.00359335	0.0186429	1.58115
Q9UNS2	COP9 signalosome complex subunit 3	COPS3	0.00372505	0.0190841	1.01373
O95870	Abhydrolase domain-containing protein 16A	ABHD16A	0.00372404	0.0191188	-1.24207
P05060	Secretogranin-1;PE-11;GAWK peptide;CCB peptide	CHGB	0.00372347	0.0191559	1.43203
P00995	Pancreatic secretory trypsin inhibitor	SPINK1	0.00376614	0.0191745	3.56852
Q5BKZ1	DBIRD complex subunit ZNF326	ZNF326	0.00376441	0.0192055	1.33372
Q9GZP4	PITH domain-containing protein 1	PITHD1	0.00381763	0.0193563	-1.35453
Q92520	Protein FAM3C	FAM3C	0.00388121	0.0196381	2.12773
Q96HY6	DDRGK domain-containing protein 1	DDRGK1	0.00390471	0.0196759	2.41061

## Sheet: Sig. Protein (without_Imput.)
Two-sample student's t-test with the Benjamini-Hochberg procedure for FDR control (without imputing missing data)
Ciriteria for significance: only q-value <2% was applied
Protein IDs	Protein names	Gene names	p-value	q-value	Differences (Log2 ratio (T1D/Ctrl))
P16403;P22492;Q02539	Histone H1.2	HIST1H1C	1.75909e-09	3.75215e-06	1.14503
P68371;Q3ZCM7	Tubulin beta-4B chain	TUBB4B	5.79238e-09	6.17757e-06	-1.32747
P08238;Q58FF7;Q58FF6;Q58FG1	Heat shock protein HSP 90-beta	HSP90AB1	1.10015e-08	7.82208e-06	-1.32118
P62937;P0DN26;A0A0B4J2A2;A0A075B759;Q9Y536;F5H284;P0DN37	Peptidyl-prolyl cis-trans isomerase A;Peptidyl-prolyl cis-trans isomerase A, N-terminally processed	PPIA	4.8887e-08	2.08552e-05	-1.13431
P04406;O14556	Glyceraldehyde-3-phosphate dehydrogenase	GAPDH	6.69599e-08	2.38042e-05	-0.956507
Q9NUP9;O14910;Q9HAP6	Protein lin-7 homolog C;Protein lin-7 homolog A	LIN7C;LIN7A	4.84558e-08	2.58391e-05	-1.03663
P82979	SAP domain-containing ribonucleoprotein	SARNP	1.02138e-07	3.11228e-05	1.73295
P51659	Peroxisomal multifunctional enzyme type 2;(3R)-hydroxyacyl-CoA dehydrogenase;Enoyl-CoA hydratase 2	HSD17B4	1.18158e-07	3.1504e-05	-1.28452
P11047	Laminin subunit gamma-1	LAMC1	1.50899e-07	3.5763e-05	0.933879
Q14980	Nuclear mitotic apparatus protein 1	NUMA1	2.13091e-07	4.54522e-05	0.804201
P42167	Lamina-associated polypeptide 2, isoforms beta/gamma;Thymopoietin;Thymopentin	TMPO	2.72213e-07	4.83858e-05	0.829857
Q9Y5S9	RNA-binding protein 8A	RBM8A	2.62835e-07	5.0966e-05	1.01227
Q08380	Galectin-3-binding protein	LGALS3BP	4.70038e-07	5.56995e-05	-2.40121
P02794	Ferritin heavy chain;Ferritin heavy chain, N-terminally processed	FTH1	4.96308e-07	5.57171e-05	-2.06574
Q14978	Nucleolar and coiled-body phosphoprotein 1	NOLC1	4.5926e-07	5.76236e-05	1.50684
Q9UHX1	Poly(U)-binding-splicing factor PUF60	PUF60	4.4689e-07	5.95761e-05	0.894924
Q14112	Nidogen-2	NID2	4.44909e-07	6.3266e-05	1.00065
Q9UHB6	LIM domain and actin-binding protein 1	LIMA1	6.55421e-07	6.65721e-05	1.77711
Q16836	Hydroxyacyl-coenzyme A dehydrogenase, mitochondrial	HADH	4.42618e-07	6.7436e-05	-3.54214
P29966	Myristoylated alanine-rich C-kinase substrate	MARCKS	6.48546e-07	6.91675e-05	1.26767
P08861	Chymotrypsin-like elastase family member 3B	CELA3B	4.30503e-07	7.06356e-05	-2.72469
O43242	26S proteasome non-ATPase regulatory subunit 3	PSMD3	8.22646e-07	7.62915e-05	-0.52713
Q13510	Acid ceramidase;Acid ceramidase subunit alpha;Acid ceramidase subunit beta	ASAH1	7.96746e-07	7.72481e-05	-1.14733
P48304	Lithostathine-1-beta	REG1B	1.09058e-06	9.69252e-05	4.3373
Q03252	Lamin-B2	LMNB2	1.16606e-06	9.94884e-05	0.810124
P02792	Ferritin light chain	FTL	1.32835e-06	0.00010494	-3.25887
Q9Y2W1	Thyroid hormone receptor-associated protein 3	THRAP3	1.41396e-06	0.000107713	1.47857
P31153	S-adenosylmethionine synthase isoform type-2	MAT2A	1.3251e-06	0.000108709	-1.34759
O95154	Aflatoxin B1 aldehyde reductase member 3	AKR7A3	1.66327e-06	0.000122336	-5.12047
P07355;A6NMY6	Annexin A2;Putative annexin A2-like protein	ANXA2;ANXA2P2	1.86712e-06	0.000124455	0.679319
P34932	Heat shock 70 kDa protein 4	HSPA4	1.85676e-06	0.000127757	-0.878265
P60709;Q6S8J3;A5A3E0;P0CG38;P0CG39;Q9BYX7	Actin, cytoplasmic 1;Actin, cytoplasmic 1, N-terminally processed	ACTB	1.81021e-06	0.000128706	-0.792039
Q14254	Flotillin-2	FLOT2	2.73613e-06	0.000171652	1.00701
P20700	Lamin-B1	LMNB1	2.86515e-06	0.00017461	0.690468
P31949	Protein S100-A11;Protein S100-A11, N-terminally processed	S100A11	2.70181e-06	0.000174635	1.25779
Q6P996;Q6P474	Pyridoxal-dependent decarboxylase domain-containing protein 1	PDXDC1	3.03663e-06	0.00017992	-1.22485
Q14697	Neutral alpha-glucosidase AB	GANAB	3.1779e-06	0.000183201	-0.929435
P53396	ATP-citrate synthase	ACLY	3.41159e-06	0.000191498	-1.46769
Q92945	Far upstream element-binding protein 2	KHSRP	3.50454e-06	0.000191671	0.942144
Q93084	Sarcoplasmic/endoplasmic reticulum calcium ATPase 3	ATP2A3	3.61358e-06	0.000192694	-1.4939
Q09666	Neuroblast differentiation-associated protein AHNAK	AHNAK	3.75646e-06	0.000195428	0.973153
Q8IZQ5	Selenoprotein H	SELH	4.42457e-06	0.000214491	1.44699
Q9BT78	COP9 signalosome complex subunit 4	COPS4	4.37907e-06	0.000217222	-0.812158
Q9BXS5	AP-1 complex subunit mu-1	AP1M1	4.73186e-06	0.000219414	0.710129
P31150	Rab GDP dissociation inhibitor alpha	GDI1	4.65391e-06	0.000220595	-1.41177
P14314	Glucosidase 2 subunit beta	PRKCSH	4.34774e-06	0.000220803	-1.00817
O15145	Actin-related protein 2/3 complex subunit 3	ARPC3	5.64385e-06	0.000256135	-1.18718
P08758	Annexin A5	ANXA5	5.80766e-06	0.000258078	-0.978323
P17980	26S protease regulatory subunit 6A	PSMC3	6.34379e-06	0.000276149	-0.816982
P11940;Q9H361;Q4VXU2;Q96DU9	Polyadenylate-binding protein 1;Polyadenylate-binding protein 3	PABPC1;PABPC3	6.58489e-06	0.000280911	-0.503303
P11142	Heat shock cognate 71 kDa protein	HSPA8	7.51796e-06	0.000314427	-0.549009
P15085	Carboxypeptidase A1	CPA1	8.03309e-06	0.000329511	-1.90878
O75937	DnaJ homolog subfamily C member 8	DNAJC8	8.69231e-06	0.000343346	0.814659
Q86Y82	Syntaxin-12	STX12	8.58393e-06	0.000345463	-0.91647
P27816	Microtubule-associated protein 4	MAP4	9.22209e-06	0.000351263	1.28704
P08572	Collagen alpha-2(IV) chain;Canstatin	COL4A2	9.07394e-06	0.000351904	1.52387
Q86YB8	ERO1-like protein beta	ERO1LB	1.04503e-05	0.000365416	-0.911203
P67809;Q9Y2T7	Nuclease-sensitive element-binding protein 1	YBX1	1.03753e-05	0.000368843	1.01942
Q5SSJ5	Heterochromatin protein 1-binding protein 3	HP1BP3	9.88488e-06	0.000369902	0.813773
Q9UFN0	Protein NipSnap homolog 3A	NIPSNAP3A	1.01485e-05	0.000373218	-1.68722
P22314	Ubiquitin-like modifier-activating enzyme 1	UBA1	1.03672e-05	0.000374801	-0.816296
P61160	Actin-related protein 2	ACTR2	1.11972e-05	0.000385219	-0.669892
O95810	Serum deprivation-response protein	SDPR	1.26169e-05	0.000420497	2.04307
P49189	4-trimethylaminobutyraldehyde dehydrogenase	ALDH9A1	1.24574e-05	0.000421771	-0.8953
P27695	DNA-(apurinic or apyrimidinic site) lyase;DNA-(apurinic or apyrimidinic site) lyase, mitochondrial	APEX1	1.33206e-05	0.000437121	1.83311
P05114	Non-histone chromosomal protein HMG-14	HMGN1	1.50858e-05	0.000487545	2.15228
P22626	Heterogeneous nuclear ribonucleoproteins A2/B1	HNRNPA2B1	1.62335e-05	0.000516805	0.824579
Q96HE7	ERO1-like protein alpha	ERO1L	1.6726e-05	0.000524654	-0.450804
O94875	Sorbin and SH3 domain-containing protein 2	SORBS2	1.77205e-05	0.000547795	1.00788
P19623	Spermidine synthase	SRM	1.9452e-05	0.000592731	-1.62727
P62333	26S protease regulatory subunit 10B	PSMC6	1.97525e-05	0.000593408	-0.843112
P14550	Alcohol dehydrogenase [NADP(+)]	AKR1A1	2.19799e-05	0.000651153	-1.0392
P04118	Colipase	CLPS	2.35783e-05	0.000688938	-2.63244
P84077;P61204	ADP-ribosylation factor 1;ADP-ribosylation factor 3	ARF1;ARF3	2.4151e-05	0.000696137	-0.726009
P14174	Macrophage migration inhibitory factor	MIF	2.47182e-05	0.000702985	-1.55124
Q9Y2X3;REV__Q9Y2X3	Nucleolar protein 58	NOP58	2.50704e-05	0.000703622	0.844978
Q9Y3F4	Serine-threonine kinase receptor-associated protein	STRAP	2.70511e-05	0.000749351	-0.525599
O95716	Ras-related protein Rab-3D	RAB3D	2.89341e-05	0.000791238	-0.958383
Q14749	Glycine N-methyltransferase	GNMT	2.96005e-05	0.000799214	-1.54516
P62263	40S ribosomal protein S14	RPS14	3.03737e-05	0.000809838	1.09979
Q13442	28 kDa heat- and acid-stable phosphoprotein	PDAP1	3.15347e-05	0.000830413	1.0398
O75976	Carboxypeptidase D	CPD	3.36899e-05	0.000876348	-1.27525
P06576	ATP synthase subunit beta, mitochondrial	ATP5B	3.45341e-05	0.000887485	-0.904272
Q9UBQ7	Glyoxylate reductase/hydroxypyruvate reductase	GRHPR	3.57589e-05	0.00090802	-1.09601
P61158;Q9P1U1	Actin-related protein 3	ACTR3	3.78567e-05	0.000949979	-0.849942
P30085	UMP-CMP kinase	CMPK1	4.1448e-05	0.00102801	-1.10302
Q9HCC0	Methylcrotonoyl-CoA carboxylase beta chain, mitochondrial	MCCC2	4.21936e-05	0.00103447	-1.03531
P12270	Nucleoprotein TPR	TPR	4.29934e-05	0.0010421	0.490519
Q07955	Serine/arginine-rich splicing factor 1	SRSF1	4.36714e-05	0.00104664	0.714808
P30740	Leukocyte elastase inhibitor	SERPINB1	4.53289e-05	0.00106249	0.706239
Q9UKM9	RNA-binding protein Raly	RALY	4.51003e-05	0.00106888	0.697391
Q9NUJ1	Mycophenolic acid acyl-glucuronide esterase, mitochondrial	ABHD10	4.68204e-05	0.00108552	-1.25373
P55072	Transitional endoplasmic reticulum ATPase	VCP	4.77967e-05	0.00109624	-0.7069
P38159;O75526;Q8N7X1	RNA-binding motif protein, X chromosome;RNA-binding motif protein, X chromosome, N-terminally processed	RBMX	5.38141e-05	0.00122112	1.33308
P60228	Eukaryotic translation initiation factor 3 subunit E	EIF3E	5.80997e-05	0.00130449	0.710171
O60832	H/ACA ribonucleoprotein complex subunit 4	DKC1	6.02228e-05	0.00133808	1.13019
P27635;Q96L21	60S ribosomal protein L10	RPL10	6.28888e-05	0.00138291	-1.08773
Q9UQE7	Structural maintenance of chromosomes protein 3	SMC3	6.39245e-05	0.00139134	0.738052
Q8N398	von Willebrand factor A domain-containing protein 5B2	VWA5B2	6.75137e-05	0.00145461	1.02337
P12236	ADP/ATP translocase 3;ADP/ATP translocase 3, N-terminally processed	SLC25A6	7.13557e-05	0.00150695	-0.843049
Q9BWS9	Chitinase domain-containing protein 1	CHID1	7.1199e-05	0.00151868	0.748232
P07900;Q14568;Q58FG0	Heat shock protein HSP 90-alpha	HSP90AA1	7.31115e-05	0.00152889	-0.556101
P09093	Chymotrypsin-like elastase family member 3A	CELA3A	7.83054e-05	0.00162161	-2.09671
Q13247	Serine/arginine-rich splicing factor 6	SRSF6	8.10648e-05	0.00163124	0.547374
O75348;O95670	V-type proton ATPase subunit G 1	ATP6V1G1	8.054e-05	0.00163611	-0.884796
O15230	Laminin subunit alpha-5	LAMA5	8.05148e-05	0.00165133	0.705361
O15143	Actin-related protein 2/3 complex subunit 1B	ARPC1B	8.4207e-05	0.00167863	-0.668501
Q15149;P58107	Plectin	PLEC	8.99218e-05	0.00177596	0.571117
Q9Y6N5	Sulfide:quinone oxidoreductase, mitochondrial	SQRDL	9.55109e-05	0.00186903	0.758032
Q16531	DNA damage-binding protein 1	DDB1	9.86239e-05	0.00191241	-0.517888
Q9BUJ2	Heterogeneous nuclear ribonucleoprotein U-like protein 1	HNRNPUL1	0.000101407	0.00194866	0.918476
Q13200	26S proteasome non-ATPase regulatory subunit 2	PSMD2	0.000108954	0.00195293	-0.610402
Q14683	Structural maintenance of chromosomes protein 1A	SMC1A	0.000107185	0.00195407	0.758354
P13073	Cytochrome c oxidase subunit 4 isoform 1, mitochondrial	COX4I1	0.000108195	0.00195576	-0.658131
Q92896	Golgi apparatus protein 1	GLG1	0.000106866	0.00196504	-0.989006
Q9UQ35	Serine/arginine repetitive matrix protein 2	SRRM2	0.000106051	0.00196702	1.35558
Q9BSD7	Cancer-related nucleoside-triphosphatase	NTPCR	0.000111091	0.00197465	-1.10659
P42677	40S ribosomal protein S27	RPS27	0.000105691	0.00197754	1.92849
P52209	6-phosphogluconate dehydrogenase, decarboxylating	PGD	0.000105662	0.00199449	-0.703694
P35237	Serpin B6	SERPINB6	0.000105046	0.00200056	-1.14268
P35606	Coatomer subunit beta	COPB2	0.000115945	0.00204389	-0.635179
Q9Y3A5	Ribosome maturation protein SBDS	SBDS	0.000118559	0.00207284	0.816928
P13489	Ribonuclease inhibitor	RNH1	0.000122622	0.0021093	-0.904041
Q6H8Q1	Actin-binding LIM protein 2	ABLIM2	0.000123767	0.00211196	1.49205
O75822	Eukaryotic translation initiation factor 3 subunit J	EIF3J	0.000121788	0.00211199	0.817341
P00492	Hypoxanthine-guanine phosphoribosyltransferase	HPRT1	0.00012729	0.00215484	-1.50498
O95834;Q6ZMW3;Q05BV3	Echinoderm microtubule-associated protein-like 2	EML2	0.000132916	0.00223237	-0.675645
Q86UE4	Protein LYRIC	MTDH	0.000134037	0.00223359	0.958072
P50402	Emerin	EMD	0.000138184	0.00228486	0.729717
Q9UMX5	Neudesin	NENF	0.000139506	0.00228897	-1.05662
Q13838;O00148	Spliceosome RNA helicase DDX39B;ATP-dependent RNA helicase DDX39A	DDX39B;DDX39A	0.000143469	0.00231832	0.565825
P30626	Sorcin	SRI	0.000142741	0.00232417	0.734071
P62280	40S ribosomal protein S11	RPS11	0.000145163	0.00232806	1.19485
Q9Y3B3	Transmembrane emp24 domain-containing protein 7	TMED7	0.000155016	0.00244925	-1.34935
O14773	Tripeptidyl-peptidase 1	TPP1	0.000154658	0.00246184	-1.59438
P43686	26S protease regulatory subunit 6B	PSMC4	0.000160317	0.00251439	-0.70851
P49327	Fatty acid synthase;[Acyl-carrier-protein] S-acetyltransferase;[Acyl-carrier-protein] S-malonyltransferase;3-oxoacyl-[acyl-carrier-protein] synthase;3-oxoacyl-[acyl-carrier-protein] reductase;3-hydroxyacyl-[acyl-carrier-protein] dehydratase;Enoyl-[acyl-carrier-protein] reductase;Oleoyl-[acyl-carrier-protein] hydrolase	FASN	0.000164185	0.00255626	-1.19301
Q13428	Treacle protein	TCOF1	0.000165613	0.0025598	0.936631
Q9H4A4	Aminopeptidase B	RNPEP	0.00017261	0.00264875	-0.806271
P10253	Lysosomal alpha-glucosidase;76 kDa lysosomal alpha-glucosidase;70 kDa lysosomal alpha-glucosidase	GAA	0.000175841	0.00267907	-2.21478
Q96PK6	RNA-binding protein 14	RBM14	0.000177109	0.00267924	1.77262
P68363	Tubulin alpha-1B chain	TUBA1B	0.000187719	0.00281976	-0.465707
P00505	Aspartate aminotransferase, mitochondrial	GOT2	0.0001943	0.00289819	-0.495954
P07942	Laminin subunit beta-1	LAMB1	0.000195945	0.00290243	0.560841
P00352	Retinal dehydrogenase 1	ALDH1A1	0.000209088	0.00307576	-0.931315
P55769	NHP2-like protein 1;NHP2-like protein 1, N-terminally processed	NHP2L1	0.00022137	0.00319042	0.749537
Q8NEU8	DCC-interacting protein 13-beta	APPL2	0.000220335	0.00319711	-1.24653
Q5JTV8	Torsin-1A-interacting protein 1	TOR1AIP1	0.000220164	0.0032165	1.03825
P55268	Laminin subunit beta-2	LAMB2	0.000232512	0.00330632	2.08471
Q14247	Src substrate cortactin	CTTN	0.000231368	0.00331213	1.51278
O14737	Programmed cell death protein 5	PDCD5	0.000238683	0.0033716	-0.964249
P50502;Q8NFI4;Q8IZP2	Hsc70-interacting protein;Putative protein FAM10A5;Putative protein FAM10A4	ST13;ST13P5;ST13P4	0.000244422	0.00340752	-0.846113
O15260	Surfeit locus protein 4	SURF4	0.000243425	0.00341596	-2.4836
Q13451	Peptidyl-prolyl cis-trans isomerase FKBP5;Peptidyl-prolyl cis-trans isomerase FKBP5, N-terminally processed	FKBP5	0.000249332	0.00345342	-0.795434
Q12906;Q96SI9	Interleukin enhancer-binding factor 3	ILF3	0.000251274	0.00345786	0.686934
Q9UKV3	Apoptotic chromatin condensation inducer in the nucleus	ACIN1	0.00025341	0.00346489	1.45704
Q99536	Synaptic vesicle membrane protein VAT-1 homolog	VAT1	0.000268689	0.00362731	-0.831705
P50895	Basal cell adhesion molecule	BCAM	0.000267351	0.00363223	0.911484
P68366	Tubulin alpha-4A chain	TUBA4A	0.000275891	0.00365513	-0.576508
O00764	Pyridoxal kinase	PDXK	0.000275744	0.00367601	-0.797562
Q00765	Receptor expression-enhancing protein 5	REEP5	0.000274798	0.00368644	0.758689
Q9Y5B9	FACT complex subunit SPT16	SUPT16H	0.00028429	0.00374315	0.731159
Q96AE4	Far upstream element-binding protein 1	FUBP1	0.000310897	0.00406836	0.649939
Q01844	RNA-binding protein EWS	EWSR1	0.00031804	0.00413646	0.741999
P42766	60S ribosomal protein L35	RPL35	0.000335194	0.00428125	0.997618
P47985;P0C7P4	Cytochrome b-c1 complex subunit Rieske, mitochondrial;Cytochrome b-c1 complex subunit 11;Putative cytochrome b-c1 complex subunit Rieske-like protein 1	UQCRFS1;UQCRFS1P1	0.00033119	0.00428138	0.704186
P68402	Platelet-activating factor acetylhydrolase IB subunit beta	PAFAH1B2	0.000334036	0.00429216	-2.85713
P18669;P15259;Q8N0Y7	Phosphoglycerate mutase 1;Phosphoglycerate mutase 2;Probable phosphoglycerate mutase 4	PGAM1;PGAM2;PGAM4	0.000346502	0.00439934	-1.20865
P49588	Alanine--tRNA ligase, cytoplasmic	AARS	0.000353873	0.0044141	-0.782299
Q9NYF8	Bcl-2-associated transcription factor 1	BCLAF1	0.000351027	0.00443042	2.00798
Q9UHD8	Septin-9	SEPT9	0.000353424	0.00443443	1.52604
O14818;Q8TAA3	Proteasome subunit alpha type-7	PSMA7	0.000414882	0.00511528	-0.493608
Q9NSD9	Phenylalanine--tRNA ligase beta subunit	FARSB	0.000413297	0.00512536	0.372245
P27797	Calreticulin	CALR	0.00041855	0.00513084	-0.968071
P23634	Plasma membrane calcium-transporting ATPase 4	ATP2B4	0.000425776	0.0051896	1.32456
Q6NUQ4	Transmembrane protein 214	TMEM214	0.000436062	0.00528477	1.19188
P34913	Bifunctional epoxide hydrolase 2;Cytosolic epoxide hydrolase 2;Lipid-phosphate phosphatase	EPHX2	0.000441386	0.00531907	-0.98392
P35221	Catenin alpha-1	CTNNA1	0.000448683	0.00537663	0.658874
Q969H8	Myeloid-derived growth factor	MYDGF	0.000467499	0.00541944	-0.704148
O94906	Pre-mRNA-processing factor 6	PRPF6	0.00045793	0.00542647	1.30266
Q9ULA0	Aspartyl aminopeptidase	DNPEP	0.000456669	0.00544176	0.837861
P50213	Isocitrate dehydrogenase [NAD] subunit alpha, mitochondrial	IDH3A	0.000467244	0.00544607	-1.23044
P09497	Clathrin light chain B	CLTB	0.000464231	0.00547075	1.13893
P51608	Methyl-CpG-binding protein 2	MECP2	0.0004672	0.00547548	0.972863
Q07021	Complement component 1 Q subcomponent-binding protein, mitochondrial	C1QBP	0.000491343	0.00566506	-0.849908
O75746	Calcium-binding mitochondrial carrier protein Aralar1	SLC25A12	0.000506198	0.0057739	-0.77415
P35659	Protein DEK	DEK	0.000505576	0.00579781	0.832794
Q96G03	Phosphoglucomutase-2	PGM2	0.000518065	0.00587784	-0.558523
P18206	Vinculin	VCL	0.000539849	0.00609258	0.44523
P17096	High mobility group protein HMG-I/HMG-Y	HMGA1	0.00054308	0.00609679	1.42453
P26885	Peptidyl-prolyl cis-trans isomerase FKBP2	FKBP2	0.000548351	0.00612373	-0.922882
Q9UHL4	Dipeptidyl peptidase 2	DPP7	0.00055147	0.00612648	-0.743908
P06753	Tropomyosin alpha-3 chain	TPM3	0.000558351	0.00617079	-0.631849
P23246	Splicing factor, proline- and glutamine-rich	SFPQ	0.000569206	0.00625833	0.509527
P45974	Ubiquitin carboxyl-terminal hydrolase 5	USP5	0.000575914	0.00629962	-0.656925
P35241	Radixin	RDX	0.00058506	0.00636701	0.783181
P51159;O00194	Ras-related protein Rab-27A	RAB27A	0.000590198	0.00639032	0.896335
P38606	V-type proton ATPase catalytic subunit A	ATP6V1A	0.000596075	0.00642135	-0.728824
P68036	Ubiquitin-conjugating enzyme E2 L3	UBE2L3	0.00060097	0.00644156	0.468112
P53992	Protein transport protein Sec24C	SEC24C	0.000630653	0.00672591	0.427628
P17174	Aspartate aminotransferase, cytoplasmic	GOT1	0.000637546	0.0067656	-0.776917
Q92823	Neuronal cell adhesion molecule	NRCAM	0.000647268	0.00683477	-0.830935
Q8NDH3	Probable aminopeptidase NPEPL1	NPEPL1	0.000654729	0.00684577	0.641621
P52594	Arf-GAP domain and FG repeat-containing protein 1	AGFG1	0.000658964	0.00685644	0.757819
P39060	Collagen alpha-1(XVIII) chain;Endostatin	COL18A1	0.000663011	0.00686507	0.795503
P41567;O60739	Eukaryotic translation initiation factor 1;Eukaryotic translation initiation factor 1b	EIF1;EIF1B	0.000654668	0.00687885	0.704645
P24539	ATP synthase F(0) complex subunit B1, mitochondrial	ATP5F1	0.000679257	0.00696565	-1.13872
P04075	Fructose-bisphosphate aldolase A	ALDOA	0.000676318	0.00696901	-0.329624
O75874	Isocitrate dehydrogenase [NADP] cytoplasmic	IDH1	0.000697771	0.00708736	-1.19659
O43776	Asparagine--tRNA ligase, cytoplasmic	NARS	0.000697091	0.00711433	-0.902116
Q13573	SNW domain-containing protein 1	SNW1	0.000733983	0.00738484	0.852085
Q05682	Caldesmon	CALD1	0.000731551	0.00739525	1.14874
Q00610;P53675	Clathrin heavy chain 1	CLTC	0.000749561	0.00747109	-0.437761
Q63HM9	PI-PLC X domain-containing protein 3	PLCXD3	0.000747471	0.00748523	-2.11565
P04040	Catalase	CAT	0.000774276	0.00768154	1.12853
P10599	Thioredoxin	TXN	0.000804759	0.007947	1.25347
O75955	Flotillin-1	FLOT1	0.000811187	0.00797355	0.60482
Q16698	2,4-dienoyl-CoA reductase, mitochondrial	DECR1	0.000830733	0.00812822	-0.684127
P12004	Proliferating cell nuclear antigen	PCNA	0.000867256	0.00833269	-0.416025
Q9UL25	Ras-related protein Rab-21	RAB21	0.000856199	0.00833914	-0.592848
Q9UHB9	Signal recognition particle subunit SRP68	SRP68	0.000865513	0.00835357	0.73491
P07741	Adenine phosphoribosyltransferase	APRT	0.000862758	0.00836483	-1.39307
Q96CN7	Isochorismatase domain-containing protein 1	ISOC1	0.000874989	0.00836929	-1.34024
Q9Y285	Phenylalanine--tRNA ligase alpha subunit	FARSA	0.000887749	0.00845343	-0.566795
P20042	Eukaryotic translation initiation factor 2 subunit 2	EIF2S2	0.000897881	0.00851191	0.68184
Q9BV40	Vesicle-associated membrane protein 8	VAMP8	0.000916074	0.00864596	0.927333
Q9BRP8	Partner of Y14 and mago	WIBG	0.00092338	0.00867652	1.16863
Q8WUM4	Programmed cell death 6-interacting protein	PDCD6IP	0.000937514	0.00873239	0.334296
O95573;O60488	Long-chain-fatty-acid--CoA ligase 3	ACSL3	0.00093597	0.00875624	0.635106
P46782	40S ribosomal protein S5;40S ribosomal protein S5, N-terminally processed	RPS5	0.00095455	0.00885241	0.913919
Q9NQW7;O00462	Xaa-Pro aminopeptidase 1	XPNPEP1	0.000961769	0.00888075	-0.980285
Q13148	TAR DNA-binding protein 43	TARDBP	0.000979184	0.00900258	1.2303
P62753	40S ribosomal protein S6	RPS6	0.00100018	0.00915612	-0.469137
P31939	Bifunctional purine biosynthesis protein PURH;Phosphoribosylaminoimidazolecarboxamide formyltransferase;IMP cyclohydrolase	ATIC	0.0011282	0.0100269	-0.772773
P16219	Short-chain specific acyl-CoA dehydrogenase, mitochondrial	ACADS	0.0011282	0.0100688	-0.741912
P06744;CON__Q3ZBD7;Q8N196	Glucose-6-phosphate isomerase	GPI	0.00111178	0.0100911	-0.569049
P22059	Oxysterol-binding protein 1	OSBP	0.00112703	0.0101007	0.325211
Q7L5N1	COP9 signalosome complex subunit 6	COPS6	0.00111003	0.0101184	-1.30111
Q6GPI1	Chymotrypsinogen B2;Chymotrypsin B2 chain A;Chymotrypsin B2 chain B;Chymotrypsin B2 chain C	CTRB2	0.0011244	0.0101196	-1.33109
P30685;P30491;P30464;Q29940;P30484;P30495;P30493;P30466;P30490;P18464;P18465;P10319;P30498	HLA class I histocompatibility antigen, B-35 alpha chain;HLA class I histocompatibility antigen, B-53 alpha chain;HLA class I histocompatibility antigen, B-15 alpha chain;HLA class I histocompatibility antigen, B-59 alpha chain;HLA class I histocompatibility antigen, B-46 alpha chain;HLA class I histocompatibility antigen, B-56 alpha chain;HLA class I histocompatibility antigen, B-55 alpha chain;…	HLA-B	0.00112314	0.0101511	0.963321
O00330	Pyruvate dehydrogenase protein X component, mitochondrial	PDHX	0.00116776	0.0102503	0.898312
P00325;P07327	Alcohol dehydrogenase 1B;Alcohol dehydrogenase 1A	ADH1B;ADH1A	0.00116106	0.0102761	0.92293
P16615;O14983	Sarcoplasmic/endoplasmic reticulum calcium ATPase 2	ATP2A2	0.0011666	0.0102824	-0.44023
P07339	Cathepsin D;Cathepsin D light chain;Cathepsin D heavy chain	CTSD	0.00118505	0.0103595	-0.560873
O75150	E3 ubiquitin-protein ligase BRE1B	RNF40	0.00120084	0.0104547	0.935099
Q13813;REV__Q04637	Spectrin alpha chain, non-erythrocytic 1	SPTAN1	0.00120793	0.0104736	0.162753
P26639	Threonine--tRNA ligase, cytoplasmic	TARS	0.00121899	0.0105268	-0.683742
Q15637	Splicing factor 1	SF1	0.00125198	0.0107248	0.864641
Q9Y277	Voltage-dependent anion-selective channel protein 3	VDAC3	0.00124891	0.0107417	-0.591035
O14974;O60237	Protein phosphatase 1 regulatory subunit 12A	PPP1R12A	0.00127064	0.0108411	1.74098
P02751	Fibronectin;Anastellin;Ugl-Y1;Ugl-Y2;Ugl-Y3	FN1	0.001325	0.0112599	-2.45472
Q14118	Dystroglycan;Alpha-dystroglycan;Beta-dystroglycan	DAG1	0.00134816	0.0114112	0.399803
Q15393	Splicing factor 3B subunit 3	SF3B3	0.00138206	0.0115605	-0.377477
Q9H0E2	Toll-interacting protein	TOLLIP	0.00138863	0.0115701	-0.952952
P07437;A6NNZ2;CON__ENSEMBL:ENSBTAP00000025008;Q9H4B7	Tubulin beta chain	TUBB	0.0013803	0.0115912	-0.958994
P09874	Poly [ADP-ribose] polymerase 1	PARP1	0.00137848	0.0116218	0.359594
Q9HBH5	Retinol dehydrogenase 14	RDH14	0.00144945	0.0120299	-1.33322
Q9Y2H6	Fibronectin type-III domain-containing protein 3A	FNDC3A	0.00147592	0.0121082	0.479933
Q9Y3U8	60S ribosomal protein L36	RPL36	0.00147429	0.0121415	-1.01162
Q12849	G-rich sequence factor 1	GRSF1	0.00148569	0.0121416	-0.740617
Q9NY33	Dipeptidyl peptidase 3	DPP3	0.00147173	0.0121674	-1.11546
P49368	T-complex protein 1 subunit gamma	CCT3	0.00150874	0.012283	-0.411692
P46108	Adapter molecule crk	CRK	0.00152382	0.0123118	-0.656621
Q6NUK1	Calcium-binding mitochondrial carrier protein SCaMC-1	SLC25A24	0.00151853	0.0123157	-0.835471
O96000	NADH dehydrogenase [ubiquinone] 1 beta subcomplex subunit 10	NDUFB10	0.001532	0.0123311	0.650904
P14324	Farnesyl pyrophosphate synthase	FDPS	0.00155271	0.0124042	-1.33743
P48643	T-complex protein 1 subunit epsilon	CCT5	0.00155218	0.0124467	-0.495246
P50395	Rab GDP dissociation inhibitor beta	GDI2	0.00156586	0.0124626	-0.390558
Q9HBL0	Tensin-1	TNS1	0.00157317	0.0124743	1.01979
P42224	Signal transducer and activator of transcription 1-alpha/beta	STAT1	0.00158176	0.0124959	0.948521
Q53EL6	Programmed cell death protein 4	PDCD4	0.00163236	0.0128481	0.806185
Q8NBS9	Thioredoxin domain-containing protein 5	TXNDC5	0.00166231	0.0130357	-0.644498
P49591	Serine--tRNA ligase, cytoplasmic	SARS	0.00169171	0.0131694	-1.02839
O94925	Glutaminase kidney isoform, mitochondrial	GLS	0.00169889	0.0131772	1.02176
P35268;Q6P5R6	60S ribosomal protein L22	RPL22	0.00168875	0.0131945	0.698556
Q9UKG1	DCC-interacting protein 13-alpha	APPL1	0.00171172	0.0132286	-0.502964
O15371	Eukaryotic translation initiation factor 3 subunit D	EIF3D	0.00174966	0.013473	0.754546
P28070	Proteasome subunit beta type-4	PSMB4	0.0017735	0.0136075	-0.71808
P24666	Low molecular weight phosphotyrosine protein phosphatase	ACP1	0.0017879	0.0136688	-0.580296
P61081	NEDD8-conjugating enzyme Ubc12	UBE2M	0.00180118	0.0137211	0.50867
P00918	Carbonic anhydrase 2	CA2	0.00189261	0.0142648	-0.676236
P55795	Heterogeneous nuclear ribonucleoprotein H2	HNRNPH2	0.00188323	0.0142951	-1.20509
Q16363	Laminin subunit alpha-4	LAMA4	0.00189078	0.0143016	0.690863
Q8IX12	Cell division cycle and apoptosis regulator protein 1	CCAR1	0.00194625	0.0145662	0.694671
Q14151	Scaffold attachment factor B2	SAFB2	0.00194559	0.0146125	1.38457
Q00169	Phosphatidylinositol transfer protein alpha isoform	PITPNA	0.0019912	0.0148505	-1.45071
Q9UHG3	Prenylcysteine oxidase 1	PCYOX1	0.00200888	0.0149301	-0.559449
P15924	Desmoplakin	DSP	0.00204906	0.0151758	0.387367
P23368;Q16798	NAD-dependent malic enzyme, mitochondrial	ME2	0.0020788	0.0153428	-0.587089
P61224;A6NIZ1	Ras-related protein Rap-1b;Ras-related protein Rap-1b-like protein	RAP1B	0.00209627	0.0154185	0.782434
O75475	PC4 and SFRS1-interacting protein	PSIP1	0.00213023	0.0156144	0.670716
P59768	Guanine nucleotide-binding protein G(I)/G(S)/G(O) subunit gamma-2	GNG2	0.00215347	0.0156769	1.34253
Q86U42	Polyadenylate-binding protein 2	PABPN1	0.0021671	0.0157225	0.656004
Q9BW30	Tubulin polymerization-promoting protein family member 3	TPPP3	0.0021531	0.015728	1.34001
P29120	Neuroendocrine convertase 1	PCSK1	0.00219293	0.015856	-2.62824
P09467	Fructose-1,6-bisphosphatase 1	FBP1	0.00221224	0.0159416	-0.694858
Q8TCJ2	Dolichyl-diphosphooligosaccharide--protein glycosyltransferase subunit STT3B	STT3B	0.00223111	0.0159696	-0.834037
Q9Y266	Nuclear migration protein nudC	NUDC	0.00223103	0.0160229	-0.568209
O00151	PDZ and LIM domain protein 1	PDLIM1	0.00227895	0.0161495	0.530279
P46939	Utrophin	UTRN	0.00226653	0.0161689	0.577769
P61956;Q6EEV6;P55854	Small ubiquitin-related modifier 2;Small ubiquitin-related modifier 4;Small ubiquitin-related modifier 3	SUMO2;SUMO4;SUMO3	0.00227881	0.0162024	0.953893
P52272	Heterogeneous nuclear ribonucleoprotein M	HNRNPM	0.00233126	0.0162502	0.628472
O00186	Syntaxin-binding protein 3	STXBP3	0.00234026	0.0162599	0.689316
P00558;P07205	Phosphoglycerate kinase 1	PGK1	0.00232874	0.0162859	-0.488775
P61764	Syntaxin-binding protein 1	STXBP1	0.00232636	0.0163228	-0.805121
O43491	Band 4.1-like protein 2	EPB41L2	0.00231452	0.0163473	1.11838
Q9P2E9;Q8N4C6	Ribosome-binding protein 1	RRBP1	0.00232304	0.0163533	0.85592
P62266	40S ribosomal protein S23	RPS23	0.00242903	0.0168219	0.766695
P05408	Neuroendocrine protein 7B2;N-terminal peptide;C-terminal peptide	SCG5	0.00245	0.0169121	-1.46101
O75367	Core histone macro-H2A.1	H2AFY	0.00245913	0.0169204	0.825654
Q93008;O00507	Probable ubiquitin carboxyl-terminal hydrolase FAF-X	USP9X	0.00253588	0.0173924	-0.691337
O43181	NADH dehydrogenase [ubiquinone] iron-sulfur protein 4, mitochondrial	NDUFS4	0.00255224	0.0174485	0.632741
Q9H307	Pinin	PNN	0.00264044	0.0179938	0.604669
Q92878	DNA repair protein RAD50	RAD50	0.00265779	0.0180544	0.9155
P08133	Annexin A6	ANXA6	0.00270059	0.0182868	-0.484685
Q15631	Translin	TSN	0.0027207	0.0183648	-0.845363
O95671	N-acetylserotonin O-methyltransferase-like protein	ASMTL	0.00277128	0.0186471	-1.21853
O75821	Eukaryotic translation initiation factor 3 subunit G	EIF3G	0.00278488	0.0186797	0.59481
P49792	E3 SUMO-protein ligase RanBP2	RANBP2	0.00287084	0.0191959	1.02475
P51571	Translocon-associated protein subunit delta	SSR4	0.00299242	0.0199463	-0.761919
O43809	Cleavage and polyadenylation specificity factor subunit 5	NUDT21	0.00304724	0.0202485	0.527897

## Sheet: Common sig. proteins
Common proteins with some degree of missing data that appear as signficant in both methods
Protein IDs	Protein names	Gene names	q-value (with imputation)	q-value (without imputation)	Differences (Log2 ratio (T1D/Ctrl))_Imputation	Differences (Log2 ratio (T1D/Ctrl))_without imputation
O95154	Aflatoxin B1 aldehyde reductase member 3	AKR7A3	9.34e-07	0.000122336	-4.76387	-5.12047
P02792	Ferritin light chain	FTL	8.43e-06	0.00010494	-3.71661	-3.25887
P29120	Neuroendocrine convertase 1	PCSK1	0.000694	0.015856	-3.68988	-2.62824
O15260	Surfeit locus protein 4	SURF4	0.00276	0.00341596	-2.38664	-2.4836
P02751	Fibronectin;Anastellin;Ugl-Y1;Ugl-Y2;Ugl-Y3	FN1	0.000181	0.0112599	-3.46817	-2.45472
Q08380	Galectin-3-binding protein	LGALS3BP	0.000185	5.56995e-05	-2.7138	-2.40121
P10253	Lysosomal alpha-glucosidase;76 kDa lysosomal alpha-glucosidase;70 kDa lysosomal alpha-glucosidase	GAA	0.00142	0.00267907	-2.42803	-2.21478
Q63HM9	PI-PLC X domain-containing protein 3	PLCXD3	2.85e-05	0.00748523	-2.40973	-2.11565
Q9UFN0	Protein NipSnap homolog 3A	NIPSNAP3A	0.000254	0.000373218	-2.15275	-1.68722
P19623	Spermidine synthase	SRM	0.000186	0.000592731	-1.67609	-1.62727
P00492	Hypoxanthine-guanine phosphoribosyltransferase	HPRT1	0.000523	0.00215484	-2.18087	-1.50498
Q93084	Sarcoplasmic/endoplasmic reticulum calcium ATPase 3	ATP2A3	0.00507	0.000192694	-1.8862	-1.4939
P07741	Adenine phosphoribosyltransferase	APRT	0.00474	0.00836483	-1.88405	-1.39307
Q96CN7	Isochorismatase domain-containing protein 1	ISOC1	0.0155	0.00836929	-1.36656	-1.34024
P14324	Farnesyl pyrophosphate synthase	FDPS	0.00252	0.0124042	-1.91878	-1.33743
Q9NUJ1	Mycophenolic acid acyl-glucuronide esterase, mitochondrial	ABHD10	0.0104	0.00108552	-1.62575	-1.25373
O95671	N-acetylserotonin O-methyltransferase-like protein	ASMTL	0.0165	0.0186471	-1.22291	-1.21853
P18669;P15259;Q8N0Y7	Phosphoglycerate mutase 1;Phosphoglycerate mutase 2;Probable phosphoglycerate mutase 4	PGAM1;PGAM2;PGAM4	0.0134	0.00439934	-2.35957	-1.20865
P55795	Heterogeneous nuclear ribonucleoprotein H2	HNRNPH2	0.0203	0.0142951	-1.56178	-1.20509
Q13510	Acid ceramidase;Acid ceramidase subunit alpha;Acid ceramidase subunit beta	ASAH1	0.0071	7.72481e-05	-1.78779	-1.14733
Q9NY33	Dipeptidyl peptidase 3	DPP3	0.00165	0.0121674	-1.77018	-1.11546
Q9BSD7	Cancer-related nucleoside-triphosphatase	NTPCR	0.0024	0.00197465	-1.4784	-1.10659
P30085	UMP-CMP kinase	CMPK1	0.00758	0.00102801	-1.40112	-1.10302
Q15631	Translin	TSN	0.0182	0.0183648	-1.06256	-0.845363
Q8TCJ2	Dolichyl-diphosphooligosaccharide--protein glycosyltransferase subunit STT3B	STT3B	0.00228	0.0159696	-2.11093	-0.834037
O00764	Pyridoxal kinase	PDXK	0.0184	0.00367601	-1.06607	-0.797562
P16219	Short-chain specific acyl-CoA dehydrogenase, mitochondrial	ACADS	0.0108	0.0100688	-1.40949	-0.741912
O75955	Flotillin-1	FLOT1	0.00998	0.00797355	1.17153	0.60482
Q9Y3A5	Ribosome maturation protein SBDS	SBDS	0.00953	0.00207284	1.04079	0.816928
Q13573	SNW domain-containing protein 1	SNW1	0.00415	0.00738484	1.6941	0.852085
O00330	Pyruvate dehydrogenase protein X component, mitochondrial	PDHX	0.00634	0.0102503	1.42727	0.898312
Q13428	Treacle protein	TCOF1	0.000737	0.0025598	1.9301	0.936631
P42224	Signal transducer and activator of transcription 1-alpha/beta	STAT1	0.00282	0.0124959	1.75755	0.948521
P30685;P30491;P30464;Q29940;P30484;P30495;P30493;P30466;P30490;P18464;P18465;P10319;P30498	HLA class I histocompatibility antigen, B-35 alpha chain;HLA class I histocompatibility antigen, B-53 alpha chain;HLA class I histocompatibility antigen, B-15 alpha chain;HLA class I histocompatibility antigen, B-59 alpha chain;HLA class I histocompatibil	HLA-B	0.00567	0.0101511	1.64571	0.963321
Q14254	Flotillin-2	FLOT2	0.000474	0.000171652	1.26732	1.00701
Q9Y5S9	RNA-binding protein 8A	RBM8A	0.012	5.0966e-05	1.68009	1.01227
O43491	Band 4.1-like protein 2	EPB41L2	0.0064	0.0163473	1.47039	1.11838
P09497	Clathrin light chain B	CLTB	0.0165	0.00547075	1.86838	1.13893
Q9BRP8	Partner of Y14 and mago	WIBG	0.00129	0.00867652	1.95859	1.16863
P29966	Myristoylated alanine-rich C-kinase substrate	MARCKS	0.00231	6.91675e-05	2.55205	1.26767
O94906	Pre-mRNA-processing factor 6	PRPF6	0.00322	0.00542647	1.46825	1.30266
Q9BW30	Tubulin polymerization-promoting protein family member 3	TPPP3	0.00797	0.015728	1.50058	1.34001
Q9UQ35	Serine/arginine repetitive matrix protein 2	SRRM2	0.000747	0.00196702	2.91299	1.35558
Q14151	Scaffold attachment factor B2	SAFB2	0.0128	0.0146125	1.68343	1.38457
Q8IZQ5	Selenoprotein H	SELH	0.00031	0.000214491	1.81301	1.44699
Q9UKV3	Apoptotic chromatin condensation inducer in the nucleus	ACIN1	0.000114	0.00346489	2.93784	1.45704
Q14978	Nucleolar and coiled-body phosphoprotein 1	NOLC1	3.65e-05	5.76236e-05	2.294	1.50684
P82979	SAP domain-containing ribonucleoprotein	SARNP	0.000418	3.11228e-05	2.24954	1.73295
O14974;O60237	Protein phosphatase 1 regulatory subunit 12A	PPP1R12A	0.00565	0.0108411	1.95487	1.74098
Q96PK6	RNA-binding protein 14	RBM14	0.00129	0.00267924	1.92444	1.77262
Q9UHB6	LIM domain and actin-binding protein 1	LIMA1	0.000607	6.65721e-05	2.07766	1.77711
P27695	DNA-(apurinic or apyrimidinic site) lyase;DNA-(apurinic or apyrimidinic site) lyase, mitochondrial	APEX1	0.0055	0.000437121	2.30483	1.83311
P42677	40S ribosomal protein S27	RPS27	0.000292	0.00197754	2.47375	1.92849
Q9NYF8	Bcl-2-associated transcription factor 1	BCLAF1	0.000186	0.00443042	3.12876	2.00798
O95810	Serum deprivation-response protein	SDPR	0.000149	0.000420497	3.3444	2.04307
P05114	Non-histone chromosomal protein HMG-14	HMGN1	0.00268	0.000487545	2.99587	2.15228
